# Supplementary material for: Chemical Profiling of Nyaope and Its Public Health Implications
Source: Toxics. 2026 May 9;14(5):410. doi: 10.3390/toxics14050410 (PMC13211222; doi:10.3390/toxics14050410)
Supplement: Supplementary file 1 [file toxics-14-00410-s001.zip]

Archive with 1 entries (1 files):
- toxics-4288511-supplementary.pdf
